# Supplementary material for: Long-Term Fenofibrate Treatment Stimulates the Phenotypic Microevolution of Prostate Cancer Cells In Vitro
Source: Pharmaceuticals (Basel). 2022 Oct 26;15(11):1320. doi: 10.3390/ph15111320 (PMC9694160; doi:10.3390/ph15111320)
Supplement: Supplementary file 1 [file pharmaceuticals-15-01320-s001.zip]

Archive with 1 entries (1 files):
- pharmaceuticals-1951470-supplementary.pdf
